# Supplementary material for: Rediscovery of Orientotlosiishibai Sakai, 1980 (Crustacea, Decapoda, Brachyura, Leucosiidae) in Taiwan
Source: Zookeys. 2021 Aug 2;1053:185–95. doi: 10.3897/zookeys.1053.67326 (PMC8352857; doi:10.3897/zookeys.1053.67326)
Supplement: XML Treatment for Orientotlos [file zookeys.1053.67326-treatment1.xml]

<!DOCTYPE tp:taxon-treatment
  PUBLIC "-//TaxonX//DTD Taxonomic Treatment Publishing DTD v0 20100105//EN" "tax-treatment-NSO.dtd">
<tp:taxon-treatment xmlns:tp="http://www.plazi.org/taxpub"><tp:treatment-meta><kwd-group><label>Taxon classification</label><kwd><named-content xmlns:xlink="http://www.w3.org/1999/xlink" content-type="kingdom">Animalia</named-content></kwd><kwd><named-content xmlns:xlink="http://www.w3.org/1999/xlink" content-type="order">Decapoda</named-content></kwd><kwd><named-content xmlns:xlink="http://www.w3.org/1999/xlink" content-type="family">Leucosiidae</named-content></kwd></kwd-group><mixed-citation publication-type="journal"><person-group><name><surname>Ng</surname><given-names>Peter K. L.</given-names></name><name><surname>Chan</surname><given-names>Tin-Yam</given-names></name></person-group><article-title>Rediscovery of <italic><tp:taxon-name><tp:taxon-name-part taxon-name-part-type="genus" reg="Orientotlos">Orientotlos</tp:taxon-name-part><tp:taxon-name-part taxon-name-part-type="species" reg="iishibai">iishibai</tp:taxon-name-part></tp:taxon-name></italic> Sakai, 1980 (<tp:taxon-name><tp:taxon-name-part taxon-name-part-type="subphylum">Crustacea</tp:taxon-name-part></tp:taxon-name>, <tp:taxon-name><tp:taxon-name-part taxon-name-part-type="order">Decapoda</tp:taxon-name-part></tp:taxon-name>, <tp:taxon-name><tp:taxon-name-part taxon-name-part-type="infraorder">Brachyura</tp:taxon-name-part></tp:taxon-name>, <tp:taxon-name><tp:taxon-name-part taxon-name-part-type="family">Leucosiidae</tp:taxon-name-part></tp:taxon-name>) in Taiwan</article-title><source>Zookeys</source><day>02</day><month>8</month><year>2021</year><volume>1053</volume><fpage>185</fpage><lpage>195</lpage><pub-id pub-id-type="doi">10.3897/zookeys.1053.67326</pub-id></mixed-citation></tp:treatment-meta><tp:nomenclature><label>Genus</label><tp:taxon-name>
              <object-id xmlns:xlink="http://www.w3.org/1999/xlink" content-type="arpha" xlink:type="simple">65390596-6814-5134-B5E4-73D5D99F14CA</object-id>
              <tp:taxon-name-part taxon-name-part-type="genus" reg="Orientotlos">Orientotlos</tp:taxon-name-part>
            </tp:taxon-name><tp:taxon-authority>Sakai, 1980</tp:taxon-authority></tp:nomenclature><tp:treatment-sec sec-type="type species" id="SECID0EBDAC"><title>Type species.</title><p><italic><tp:taxon-name><tp:taxon-name-part taxon-name-part-type="genus" reg="Orientotlos">Orientotlos</tp:taxon-name-part><tp:taxon-name-part taxon-name-part-type="species" reg="iishibai">iishibai</tp:taxon-name-part></tp:taxon-name></italic> Sakai, 1980, by original designation.</p></tp:treatment-sec><tp:treatment-sec sec-type="diagnosis" id="SECID0ESDAC"><title>Diagnosis.</title><p>Carapace subhexagonal in outline; dorsal surfaces between plates and bosses with numerous, well-spaced boletiform and rounded tubercles; subhepatic region forming a distinct obtuse angle visible in dorsal view; hepatic plate distinct, separated from first anterolateral tooth by wide cleft; anterolateral margin with 3 large lobiform teeth; posterolateral margin concave, with median triangular tooth; posterior carapace margin with 2 large lozenge-shaped bosses; postfrontal median keel prominent, high, extending posteriorly to cardiac region as raised row of rounded tubercles; postorbital region without deep depression; large boletiform plates on protogastric, epibranchial and metabranchial regions; cardiac region with raised, vaguely T-shaped ridge formed of fused granules; intestinal region inflated, with a large subtriangular boletiform plate; antennule with basal segment occupying lower two-thirds of fossa; basal antennal article large, subquadrate, fused with epistome, forming most of suborbital margin; third maxilliped with merus, ischium and exopod paved with numerous flattened rounded tubercles, basal parts with boletiform tubercles, exopod stout, broad, reaching to about half length of merus; palm of cheliped short, stout, without ridges, lobes or teeth, fingers shorter than palm; ambulatory legs short, merus, carpus and propodus covered with slender and boletiform tubercles along upper and lower margins, dactylo-propodal lock present; anterior thoracic sternites (1–4) strongly compressed, surface of sternite 3 with numerous boletiform tubercles; female thoracic sternite 4 forming keel around distal part of sternopleonal cavity; vulvae relatively small, round, positioned distinctly apart; female pleon ovate, shield-like, covered with rounded tubercles, somites 1 and 2 free, somites 3–6 fused, telson narrowly triangular with distal part linguiform.</p></tp:treatment-sec><tp:treatment-sec sec-type="remarks" id="SECID0EXDAC"><title>Remarks.</title><p>The concept of <italic><tp:taxon-name><tp:taxon-name-part taxon-name-part-type="genus" reg="Oreophorus">Oreophorus</tp:taxon-name-part></tp:taxon-name></italic> Rüppell, 1830 has changed substantially since 1980, with several revisions clarifying the identities of allied genera (<italic><tp:taxon-name><tp:taxon-name-part taxon-name-part-type="genus" reg="Tlos">Tlos</tp:taxon-name-part></tp:taxon-name></italic> Adams &amp; White, 1849, and <italic><tp:taxon-name><tp:taxon-name-part taxon-name-part-type="genus" reg="Oreotlos">Oreotlos</tp:taxon-name-part></tp:taxon-name></italic> Ihle, 1918) and the establishment of several new ones: <italic><tp:taxon-name><tp:taxon-name-part taxon-name-part-type="genus" reg="Dolos">Dolos</tp:taxon-name-part></tp:taxon-name></italic> Tan &amp; Richer de Forges, 1993, <italic><tp:taxon-name><tp:taxon-name-part taxon-name-part-type="genus" reg="Alox">Alox</tp:taxon-name-part></tp:taxon-name></italic> Tan &amp; Ng, 1996, and <italic><tp:taxon-name><tp:taxon-name-part taxon-name-part-type="genus" reg="Cateios">Cateios</tp:taxon-name-part></tp:taxon-name></italic> Tan &amp; Ng, 1996. <italic><tp:taxon-name><tp:taxon-name-part taxon-name-part-type="genus" reg="Orientotlos">Orientotlos</tp:taxon-name-part></tp:taxon-name></italic> can nevertheless be easily distinguished from these genera by the anterolateral margin of carapace not expanded posteriorly and sometimes reaching level of the posterior carapace margin, the anterolateral margin is distinctly lobiform or dentiform, dorsal carapace surface without regions distinctly raised to form bosses, with depressed areas never eroded and no obvious postocular depression or groove, cardiac region not large or strongly inflated, and the palm of cheliped is short ovate, with fingers short and relatively slender and cutting edges lined with low teeth (cf. <xref ref-type="bibr" rid="B23">Tan and Richer de Forges 1993</xref>; <xref ref-type="bibr" rid="B22">Tan and Ng 1996</xref>).</p><p>The carapace of <italic><tp:taxon-name><tp:taxon-name-part taxon-name-part-type="genus" reg="Orientotlos">Orientotlos</tp:taxon-name-part></tp:taxon-name></italic> only superficially resembles that of <italic><tp:taxon-name><tp:taxon-name-part taxon-name-part-type="genus" reg="Atlantotlos">Atlantotlos</tp:taxon-name-part></tp:taxon-name></italic> (type and only species <italic><tp:taxon-name><tp:taxon-name-part taxon-name-part-type="genus" reg="Atlantotlos">Atlantotlos</tp:taxon-name-part><tp:taxon-name-part taxon-name-part-type="species" reg="rhombifer">rhombifer</tp:taxon-name-part></tp:taxon-name></italic> Doflein, 1904), described from off the Congo in West Africa, in general shape (<xref ref-type="bibr" rid="B5">Doflein 1904</xref>: 51). The latter genus differs markedly from <italic><tp:taxon-name><tp:taxon-name-part taxon-name-part-type="genus" reg="Orientotlos">Orientotlos</tp:taxon-name-part></tp:taxon-name></italic> in possessing a smooth carapace, without inflated bosses, boletiform, or rounded tubercles, an entire posterior carapace margin, and less prominently armed pereopods (cf. <xref ref-type="bibr" rid="B5">Doflein 1904</xref>: pl. 15, figs 7, 8).</p><p><italic><tp:taxon-name><tp:taxon-name-part taxon-name-part-type="genus" reg="Orientotlos">Orientotlos</tp:taxon-name-part></tp:taxon-name></italic> is actually most similar to <italic><tp:taxon-name><tp:taxon-name-part taxon-name-part-type="genus" reg="Merocryptus">Merocryptus</tp:taxon-name-part></tp:taxon-name></italic> A. Milne-Edwards, 1873 in having the anterolateral margin of the carapace with three large lobiform teeth (Figs <xref ref-type="fig" rid="F1">1</xref>, <xref ref-type="fig" rid="F2">2A, C, D</xref>) (versus margin with low lobes or spines but never clearly dentiform); a prominent lobe on posterolateral margin of carapace (Figs <xref ref-type="fig" rid="F1">1</xref>, <xref ref-type="fig" rid="F2">2A, C, D</xref>) (versus lobe absent or undiscernible in <italic><tp:taxon-name><tp:taxon-name-part taxon-name-part-type="genus" reg="Merocryptus">Merocryptus</tp:taxon-name-part></tp:taxon-name></italic>, although margin may be uneven or spiniform); median keel on gastric, cardiac and intestinal regions high and strongly inflated (Figs <xref ref-type="fig" rid="F1">1</xref>, <xref ref-type="fig" rid="F2">2A, C, D</xref>) (versus much lower in <italic><tp:taxon-name><tp:taxon-name-part taxon-name-part-type="genus" reg="Merocryptus">Merocryptus</tp:taxon-name-part></tp:taxon-name></italic>); intestinal region formed by a pair of distinct, fused subtriangular bosses (Figs <xref ref-type="fig" rid="F1">1</xref>, <xref ref-type="fig" rid="F2">2A, C, D</xref>) (versus more coniform or evenly rounded in <italic><tp:taxon-name><tp:taxon-name-part taxon-name-part-type="genus" reg="Merocryptus">Merocryptus</tp:taxon-name-part></tp:taxon-name></italic>); posterior carapace margin with two broad truncate, lozenge-shaped bosses (Figs <xref ref-type="fig" rid="F1">1</xref>, <xref ref-type="fig" rid="F2">2C, D</xref>) (versus entire or with dentiform projections in <italic><tp:taxon-name><tp:taxon-name-part taxon-name-part-type="genus" reg="Merocryptus">Merocryptus</tp:taxon-name-part></tp:taxon-name></italic>); female cheliped palm and fingers proportionately shorter and stouter (Figs <xref ref-type="fig" rid="F1">1</xref>, <xref ref-type="fig" rid="F2">2A, B</xref>, <xref ref-type="fig" rid="F3">3F</xref>) (versus more elongate and slender in <italic><tp:taxon-name><tp:taxon-name-part taxon-name-part-type="genus" reg="Merocryptus">Merocryptus</tp:taxon-name-part></tp:taxon-name></italic>); and vulvae widely spaced (Fig. <xref ref-type="fig" rid="F4">4E</xref>) (versus proportionately larger and closer to the midline in <italic><tp:taxon-name><tp:taxon-name-part taxon-name-part-type="genus" reg="Merocryptus">Merocryptus</tp:taxon-name-part></tp:taxon-name></italic>) (cf. A. <xref ref-type="bibr" rid="B14">Milne-Edwards 1873</xref>; <xref ref-type="bibr" rid="B24">Yokoya 1933</xref>; <xref ref-type="bibr" rid="B20">Serène 1955</xref>; <xref ref-type="bibr" rid="B18">Sakai 1976</xref>; <xref ref-type="bibr" rid="B25">Zarenkov 1994</xref>; <xref ref-type="bibr" rid="B3">Chen and Sun 2002</xref>; <xref ref-type="bibr" rid="B6">Galil 2019</xref>; <xref ref-type="bibr" rid="B9">Galil and Ng in press</xref>).</p><fig id="F1" position="float" orientation="portrait"><object-id xmlns:xlink="http://www.w3.org/1999/xlink" content-type="doi" xlink:type="simple">10.3897/zookeys.1053.67326.figure1</object-id><object-id xmlns:xlink="http://www.w3.org/1999/xlink" content-type="arpha" xlink:type="simple">C75D2D42-86BE-5F66-B362-F19AC95D1DF9</object-id><label>Figure 1.</label><caption><p><italic><tp:taxon-name><tp:taxon-name-part taxon-name-part-type="genus" reg="Orientotlos">Orientotlos</tp:taxon-name-part><tp:taxon-name-part taxon-name-part-type="species" reg="iishibai">iishibai</tp:taxon-name-part></tp:taxon-name></italic> Sakai, 1980 <bold>A</bold> holotype female (7.0 by 5.5 mm) (repository unknown), Japan [after <xref ref-type="bibr" rid="B19">Sakai 1980</xref>: text-fig. 1] <bold>B</bold> color in life, female (7.8 × 6.5 mm) (<named-content xmlns:xlink="http://www.w3.org/1999/xlink" content-type="dwc:institutional_code" xlink:type="simple">NTOU</named-content> B00125), Taiwan.</p></caption><graphic xmlns:xlink="http://www.w3.org/1999/xlink" xlink:href="zookeys-1053-185-g001.jpg" position="float" orientation="portrait" xlink:type="simple" id="oo_572659.jpg"><uri content-type="original_file" xlink:type="simple">https://binary.pensoft.net/fig/572659</uri></graphic></fig></tp:treatment-sec><tp:treatment-sec><!--Section generated to contain objects referenced in tp:taxon-treatment.--><fig id="F2" position="float" orientation="portrait"><object-id xmlns:xlink="http://www.w3.org/1999/xlink" content-type="doi" xlink:type="simple">10.3897/zookeys.1053.67326.figure2</object-id><object-id xmlns:xlink="http://www.w3.org/1999/xlink" content-type="arpha" xlink:type="simple">5888DA92-DCC8-53E4-B2AA-91DC2A7CBCFD</object-id><label>Figure 2.</label><caption><p><italic><tp:taxon-name><tp:taxon-name-part taxon-name-part-type="genus" reg="Orientotlos">Orientotlos</tp:taxon-name-part><tp:taxon-name-part taxon-name-part-type="species" reg="iishibai">iishibai</tp:taxon-name-part></tp:taxon-name></italic> Sakai, 1980, female (7.8 × 6.5 mm) (<named-content xmlns:xlink="http://www.w3.org/1999/xlink" content-type="dwc:institutional_code" xlink:type="simple">NTOU</named-content> B00125), Taiwan <bold>A</bold> overall dorsal view <bold>B</bold> overall ventral view <bold>C, D</bold> dorsal view of carapace from different angles.</p></caption><graphic xmlns:xlink="http://www.w3.org/1999/xlink" xlink:href="zookeys-1053-185-g002.jpg" position="float" orientation="portrait" xlink:type="simple" id="oo_572660.jpg"><uri content-type="original_file" xlink:type="simple">https://binary.pensoft.net/fig/572660</uri></graphic></fig><fig id="F3" position="float" orientation="portrait"><object-id xmlns:xlink="http://www.w3.org/1999/xlink" content-type="doi" xlink:type="simple">10.3897/zookeys.1053.67326.figure3</object-id><object-id xmlns:xlink="http://www.w3.org/1999/xlink" content-type="arpha" xlink:type="simple">6FA477D4-6EC9-5FE6-A98D-730640373177</object-id><label>Figure 3.</label><caption><p><italic><tp:taxon-name><tp:taxon-name-part taxon-name-part-type="genus" reg="Orientotlos">Orientotlos</tp:taxon-name-part><tp:taxon-name-part taxon-name-part-type="species" reg="iishibai">iishibai</tp:taxon-name-part></tp:taxon-name></italic> Sakai, 1980, female (7.8 × 6.5 mm) (<named-content xmlns:xlink="http://www.w3.org/1999/xlink" content-type="dwc:institutional_code" xlink:type="simple">NTOU</named-content> B00125), Taiwan <bold>A</bold> frontal view of cephalothorax <bold>B</bold> frontal view showing antennules, antennae and orbits <bold>C</bold> lateral view of cephalothorax <bold>D</bold> pterygostomial region, buccal cavity, third maxillipeds and anterior part of sternopleonal cavity <bold>E</bold> left third maxilliped <bold>F</bold> outer view of left chela <bold>G</bold> right fourth ambulatory leg.</p></caption><graphic xmlns:xlink="http://www.w3.org/1999/xlink" xlink:href="zookeys-1053-185-g003.jpg" position="float" orientation="portrait" xlink:type="simple" id="oo_572661.jpg"><uri content-type="original_file" xlink:type="simple">https://binary.pensoft.net/fig/572661</uri></graphic></fig><fig id="F4" position="float" orientation="portrait"><object-id xmlns:xlink="http://www.w3.org/1999/xlink" content-type="doi" xlink:type="simple">10.3897/zookeys.1053.67326.figure4</object-id><object-id xmlns:xlink="http://www.w3.org/1999/xlink" content-type="arpha" xlink:type="simple">4102C3E0-2AF7-5DD6-8310-CA6244CDB5F8</object-id><label>Figure 4.</label><caption><p><italic><tp:taxon-name><tp:taxon-name-part taxon-name-part-type="genus" reg="Orientotlos">Orientotlos</tp:taxon-name-part><tp:taxon-name-part taxon-name-part-type="species" reg="iishibai">iishibai</tp:taxon-name-part></tp:taxon-name></italic> Sakai, 1980, female (7.8 × 6.5 mm) (<named-content xmlns:xlink="http://www.w3.org/1999/xlink" content-type="dwc:institutional_code" xlink:type="simple">NTOU</named-content> B00125), Taiwan <bold>A</bold> intestinal region, posterior carapace lobes and pleonal somites 2–6 <bold>B</bold> posterior carapace lobes, pleonal somites 2–6, and telson <bold>C</bold> pleonal somites 4–6 and telson <bold>D</bold> anterior thoracic sternites and sternopleonal cavity <bold>E</bold> sternopleonal cavity and vulvae.</p></caption><graphic xmlns:xlink="http://www.w3.org/1999/xlink" xlink:href="zookeys-1053-185-g004.jpg" position="float" orientation="portrait" xlink:type="simple" id="oo_572662.jpg"><uri content-type="original_file" xlink:type="simple">https://binary.pensoft.net/fig/572662</uri></graphic></fig></tp:treatment-sec><ref-list><ref id="B23"><mixed-citation xmlns:xlink="http://www.w3.org/1999/xlink" xlink:type="simple"><person-group><name name-style="western"><surname>Tan</surname><given-names>CGS</given-names></name><name name-style="western"><surname>Richer de Forges</surname><given-names>B</given-names></name></person-group> (<year>1993</year>) <article-title>On the systematics and ecology of two species of mimetic crabs belonging to the family <tp:taxon-name><tp:taxon-name-part taxon-name-part-type="family">Leucosiidae</tp:taxon-name-part></tp:taxon-name> (<tp:taxon-name><tp:taxon-name-part taxon-name-part-type="subphylum">Crustacea</tp:taxon-name-part></tp:taxon-name>: <tp:taxon-name><tp:taxon-name-part taxon-name-part-type="order">Decapoda</tp:taxon-name-part></tp:taxon-name>: <tp:taxon-name><tp:taxon-name-part taxon-name-part-type="infraorder">Brachyura</tp:taxon-name-part></tp:taxon-name>).</article-title><source>Raffles Bulletin of Zoology</source><volume>41</volume>(<issue>1</issue>): <fpage>119</fpage>–<lpage>132</lpage>.</mixed-citation></ref><ref id="B22"><mixed-citation xmlns:xlink="http://www.w3.org/1999/xlink" xlink:type="simple"><person-group><name name-style="western"><surname>Tan</surname><given-names>CGS</given-names></name><name name-style="western"><surname>Ng</surname><given-names>PKL</given-names></name></person-group> (<year>1996</year>) <article-title>A revision of the IndoPacific genus <italic><tp:taxon-name><tp:taxon-name-part taxon-name-part-type="genus">Oreophorus</tp:taxon-name-part></tp:taxon-name></italic> Rüppell, 1830 (<tp:taxon-name><tp:taxon-name-part taxon-name-part-type="subphylum">Crustacea</tp:taxon-name-part></tp:taxon-name>: <tp:taxon-name><tp:taxon-name-part taxon-name-part-type="order">Decapoda</tp:taxon-name-part></tp:taxon-name>: <tp:taxon-name><tp:taxon-name-part taxon-name-part-type="infraorder">Brachyura</tp:taxon-name-part></tp:taxon-name>: <tp:taxon-name><tp:taxon-name-part taxon-name-part-type="family">Leucosiidae</tp:taxon-name-part></tp:taxon-name>).</article-title> In: <person-group><name name-style="western"><surname>Richer de Forges</surname><given-names>B</given-names></name></person-group> (<role>Ed.</role>) <issue-title>Les fonds meubles des lagons de NouvelleCalédonie (Sédimentologie, Benthos), Etudes &amp; Thèses Vol.</issue-title><source>2. ORSTOM, 1995</source>, <fpage>101</fpage>–<lpage>205</lpage>. [+ pls 1–16]</mixed-citation></ref><ref id="B5"><mixed-citation xmlns:xlink="http://www.w3.org/1999/xlink" xlink:type="simple"><person-group><name name-style="western"><surname>Doflein</surname><given-names>F</given-names></name></person-group> (<year>1904</year>) <tp:taxon-name><tp:taxon-name-part taxon-name-part-type="infraorder">Brachyura</tp:taxon-name-part></tp:taxon-name>. In: Wissenschaftliche Ergebnisse der Deutschen Tiefsee-Expedition auf dem Dampfer “Valdivia” 1898–1899. Verlag von Gustav Fischer, Jena 6, [1–6 + i–xiv +] 1–314. [Atlas (pls 1–58)]</mixed-citation></ref><ref id="B19"><mixed-citation xmlns:xlink="http://www.w3.org/1999/xlink" xlink:type="simple"><person-group><name name-style="western"><surname>Sakai</surname><given-names>T</given-names></name></person-group> (<year>1980</year>) <article-title>On new and rare crabs taken from Japanese and Central Pacific waters.</article-title><source>Researches on <tp:taxon-name><tp:taxon-name-part taxon-name-part-type="subphylum">Crustacea</tp:taxon-name-part></tp:taxon-name></source><volume>10</volume>: <fpage>73</fpage>–<lpage>84</lpage>. [figs 1–3, pl. 5, frontispiece 2] <ext-link xlink:type="simple" ext-link-type="doi" xlink:href="10.18353/rcustacea.10.0_73">https://doi.org/10.18353/rcustacea.10.0_73</ext-link></mixed-citation></ref><ref id="B14"><mixed-citation xmlns:xlink="http://www.w3.org/1999/xlink" xlink:type="simple"><person-group><name name-style="western"><surname>Milne-Edwards</surname><given-names>A</given-names></name></person-group> (<year>1873</year>) <article-title>Descriptions des quelques crustacés nouveaux ou peu connus provenant du Musée de M. C. Godeffroy.</article-title><source>Journal du Muséum Godeffroy</source><volume>1</volume>: <fpage>77</fpage>–<lpage>88</lpage>. [pls 12, 13] <ext-link xlink:type="simple" ext-link-type="doi" xlink:href="10.5962/bhl.title.10644">https://doi.org/10.5962/bhl.title.10644</ext-link></mixed-citation></ref><ref id="B24"><mixed-citation xmlns:xlink="http://www.w3.org/1999/xlink" xlink:type="simple"><person-group><name name-style="western"><surname>Yokoya</surname><given-names>Y</given-names></name></person-group> (<year>1933</year>) <article-title>On the distribution of decapod crustaceans inhabiting the continental shelf around Japan, chiefly based upon the materials collected by S. S. Sôyô-Maru, during the year [sic] 1923–1930.</article-title><source>Journal of the College of Agriculture, Tokyo Imperial University</source><volume>12</volume>(<issue>1</issue>): <fpage>1</fpage>–<lpage>226</lpage>. [figs 1–71]</mixed-citation></ref><ref id="B20"><mixed-citation xmlns:xlink="http://www.w3.org/1999/xlink" xlink:type="simple"><person-group><name name-style="western"><surname>Serène</surname><given-names>R</given-names></name></person-group> (<year>1955</year>) <article-title>Sur quelques espèces rares de Brachyures (<tp:taxon-name><tp:taxon-name-part taxon-name-part-type="family">Leucosidae</tp:taxon-name-part></tp:taxon-name>) de l’Indo-Pacifique (2è partie).</article-title><source>Treubia</source><volume>23</volume>(<issue>1</issue>): <fpage>137</fpage>–<lpage>218</lpage>. [figs 1–11, pls 6–11]</mixed-citation></ref><ref id="B18"><mixed-citation xmlns:xlink="http://www.w3.org/1999/xlink" xlink:type="simple"><person-group><name name-style="western"><surname>Sakai</surname><given-names>T</given-names></name></person-group> (<year>1976</year>) <source>Crabs of Japan and the Adjacent Seas. In three volumes: English text, [xxix +] 773 pp.</source><publisher-name>, Japanese text</publisher-name>, <publisher-loc>461 pp., Plates volume</publisher-loc>, <size units="page">16 pp</size>. [pls 1–251]. Kodansha Ltd., Tokyo.</mixed-citation></ref><ref id="B25"><mixed-citation xmlns:xlink="http://www.w3.org/1999/xlink" xlink:type="simple"><person-group><name name-style="western"><surname>Zarenkov</surname><given-names>NA</given-names></name></person-group> (<year>1994</year>) <article-title>[= Crabs from seamounts of the Western part of the Indian Ocean].</article-title> In: <person-group><name name-style="western"><surname>Kuznetsov</surname><given-names>AP</given-names></name><name name-style="western"><surname>Mironov</surname><given-names>AN</given-names></name></person-group> (<role>Eds</role>) <issue-title>Bottom Fauna of Seamounts. Transactions of the P. P.</issue-title><source>Shirshov Institute of Oceanology</source><volume>129</volume>: <fpage>97</fpage>–<lpage>125</lpage>. [pls 1–14] [in Russian]</mixed-citation></ref><ref id="B3"><mixed-citation xmlns:xlink="http://www.w3.org/1999/xlink" xlink:type="simple"><person-group><name name-style="western"><surname>Chen</surname><given-names>H</given-names></name><name name-style="western"><surname>Sun</surname><given-names>H</given-names></name></person-group> (<year>2002</year>) <source><tp:taxon-name><tp:taxon-name-part taxon-name-part-type="phylum">Arthropoda</tp:taxon-name-part></tp:taxon-name><tp:taxon-name><tp:taxon-name-part taxon-name-part-type="subphylum">Crustacea</tp:taxon-name-part></tp:taxon-name>. <tp:taxon-name><tp:taxon-name-part taxon-name-part-type="infraorder">Brachyura</tp:taxon-name-part></tp:taxon-name>. Marine primitive crabs. Fauna Sinica.</source><publisher-name>Invertebrata 30</publisher-name>, <publisher-loc>Science Press, Beijing</publisher-loc>, <size units="page">597 pp</size>. [+ color pls 1–4, pls 1–16]</mixed-citation></ref><ref id="B6"><mixed-citation xmlns:xlink="http://www.w3.org/1999/xlink" xlink:type="simple"><person-group><name name-style="western"><surname>Galil</surname><given-names>BS</given-names></name></person-group> (<year>2019</year>) <article-title>Re-description and new records of a poorly known leucosiid crab, <italic><tp:taxon-name><tp:taxon-name-part taxon-name-part-type="genus">Merocryptus</tp:taxon-name-part><tp:taxon-name-part taxon-name-part-type="species">boletisculpta</tp:taxon-name-part></tp:taxon-name></italic> Zarenkov, 1994 (<tp:taxon-name><tp:taxon-name-part taxon-name-part-type="subphylum">Crustacea</tp:taxon-name-part></tp:taxon-name>, <tp:taxon-name><tp:taxon-name-part taxon-name-part-type="order">Decapoda</tp:taxon-name-part></tp:taxon-name>, <tp:taxon-name><tp:taxon-name-part taxon-name-part-type="infraorder">Brachyura</tp:taxon-name-part></tp:taxon-name>).</article-title><source>Western Indian Ocean Journal of Marine Science</source><volume>18</volume>(<issue>2</issue>): <fpage>93</fpage>–<lpage>97</lpage>. <ext-link xlink:type="simple" ext-link-type="doi" xlink:href="10.4314/wiojms.v18i2.11">https://doi.org/10.4314/wiojms.v18i2.11</ext-link></mixed-citation></ref><ref id="B9"><mixed-citation xmlns:xlink="http://www.w3.org/1999/xlink" xlink:type="simple"><person-group><name name-style="western"><surname>Galil</surname><given-names>BS</given-names></name><name name-style="western"><surname>Ng</surname><given-names>PKL</given-names></name></person-group> (<year>in press</year>) New and rare leucosiid crabs (<tp:taxon-name><tp:taxon-name-part taxon-name-part-type="subphylum">Crustacea</tp:taxon-name-part></tp:taxon-name>: <tp:taxon-name><tp:taxon-name-part taxon-name-part-type="order">Decapoda</tp:taxon-name-part></tp:taxon-name>: <tp:taxon-name><tp:taxon-name-part taxon-name-part-type="infraorder">Brachyura</tp:taxon-name-part></tp:taxon-name>) from Madagascar. In: Richer de Forges B, Corbari L (Eds) Deep-Sea Crustaceans from Madagascar. Tropical Deep-Sea Benthos, in press.</mixed-citation></ref></ref-list></tp:taxon-treatment>
