# Supplementary material for: Rediscovery of Orientotlosiishibai Sakai, 1980 (Crustacea, Decapoda, Brachyura, Leucosiidae) in Taiwan
Source: Zookeys. 2021 Aug 2;1053:185–95. doi: 10.3897/zookeys.1053.67326 (PMC8352857; doi:10.3897/zookeys.1053.67326)
Supplement: XML Treatment for Orientotlos iishibai [file zookeys.1053.67326-treatment2.xml]

<!DOCTYPE tp:taxon-treatment
  PUBLIC "-//TaxonX//DTD Taxonomic Treatment Publishing DTD v0 20100105//EN" "tax-treatment-NSO.dtd">
<tp:taxon-treatment xmlns:tp="http://www.plazi.org/taxpub"><tp:treatment-meta><kwd-group><label>Taxon classification</label><kwd><named-content xmlns:xlink="http://www.w3.org/1999/xlink" content-type="kingdom">Animalia</named-content></kwd><kwd><named-content xmlns:xlink="http://www.w3.org/1999/xlink" content-type="order">Decapoda</named-content></kwd><kwd><named-content xmlns:xlink="http://www.w3.org/1999/xlink" content-type="family">Leucosiidae</named-content></kwd></kwd-group><mixed-citation publication-type="journal"><person-group><name><surname>Ng</surname><given-names>Peter K. L.</given-names></name><name><surname>Chan</surname><given-names>Tin-Yam</given-names></name></person-group><article-title>Rediscovery of <italic><tp:taxon-name><tp:taxon-name-part taxon-name-part-type="genus" reg="Orientotlos">Orientotlos</tp:taxon-name-part><tp:taxon-name-part taxon-name-part-type="species" reg="iishibai">iishibai</tp:taxon-name-part></tp:taxon-name></italic> Sakai, 1980 (<tp:taxon-name><tp:taxon-name-part taxon-name-part-type="subphylum">Crustacea</tp:taxon-name-part></tp:taxon-name>, <tp:taxon-name><tp:taxon-name-part taxon-name-part-type="order">Decapoda</tp:taxon-name-part></tp:taxon-name>, <tp:taxon-name><tp:taxon-name-part taxon-name-part-type="infraorder">Brachyura</tp:taxon-name-part></tp:taxon-name>, <tp:taxon-name><tp:taxon-name-part taxon-name-part-type="family">Leucosiidae</tp:taxon-name-part></tp:taxon-name>) in Taiwan</article-title><source>Zookeys</source><day>02</day><month>8</month><year>2021</year><volume>1053</volume><fpage>185</fpage><lpage>195</lpage><pub-id pub-id-type="doi">10.3897/zookeys.1053.67326</pub-id></mixed-citation></tp:treatment-meta><tp:nomenclature><tp:taxon-name>
              <object-id xmlns:xlink="http://www.w3.org/1999/xlink" content-type="arpha" xlink:type="simple">BFBD7B01-F0A1-5F6B-BCBB-EE3FB81EC14A</object-id>
              <tp:taxon-name-part taxon-name-part-type="genus" reg="Orientotlos">Orientotlos</tp:taxon-name-part>
              <tp:taxon-name-part taxon-name-part-type="species" reg="iishibai">iishibai</tp:taxon-name-part>
            </tp:taxon-name><tp:taxon-authority>Sakai, 1980</tp:taxon-authority><xref ref-type="fig" rid="F1">Figs 1</xref><xref ref-type="fig" rid="F2">, 2</xref><xref ref-type="fig" rid="F3">, 3</xref><xref ref-type="fig" rid="F4">, 4</xref><tp:nomenclature-citation-list><tp:nomenclature-citation><tp:taxon-name>
                  <tp:taxon-name-part taxon-name-part-type="genus" reg="Orientotlos">Orientotlos</tp:taxon-name-part>
                  <tp:taxon-name-part taxon-name-part-type="species" reg="iishibai">iishibai</tp:taxon-name-part>
                </tp:taxon-name><comment>Sakai, 1980: 74, text-fig. 1. – <xref ref-type="bibr" rid="B15">Ng et al. 2008</xref>: 92 (list).</comment></tp:nomenclature-citation></tp:nomenclature-citation-list></tp:nomenclature><tp:treatment-sec sec-type="material" id="SECID0E4OAC"><title>Material examined.</title><p>Taiwan • 1 ♀ ovigerous (7.8 × 6.5 mm); station CP4210, off southwestern Taiwan coast; <named-content xmlns:xlink="http://www.w3.org/1999/xlink" content-type="dwc:verbatimCoordinates" xlink:type="simple"><named-content content-type="geo-json" specific-use="{&#34;type&#34;:&#34;Point&#34;,&#34;coordinates&#34;:[120.342833,22.315667]}" id="NCID0EGPAC" xlink:type="simple">22°18.94'N, 120°20.57'E</named-content></named-content>; depth 116–159 m; 14 Nov. 2020; T.-Y. Chan leg.; hard bottom substrate; <named-content xmlns:xlink="http://www.w3.org/1999/xlink" content-type="dwc:institutional_code" xlink:type="simple">NTOU</named-content> B00125.</p></tp:treatment-sec><tp:treatment-sec sec-type="diagnosis" id="SECID0EQPAC"><title>Diagnosis.</title><p>As for genus.</p></tp:treatment-sec><tp:treatment-sec sec-type="description" id="SECID0EVPAC"><title>Description.</title><p><bold>Female.</bold> Carapace subhexagonal in outline, 1.2× as wide as long; upper surface (between plates and bosses) paved with numerous, well-spaced boletiform and rounded tubercles of varying sizes (Figs <xref ref-type="fig" rid="F1">1</xref>, <xref ref-type="fig" rid="F2">2A–D</xref>). Front produced, upturned, margin weakly bilobed with shallow median concavity; frontal margin gently confluent with concave supraorbital margin; hepatic region plate-like, formed by coalesced granules; subhepatic region swollen, forming a distinct obtuse angle visible in dorsal view; hepatic plate separated from first anterolateral tooth by a wide, deep cleft; anterolateral margin with 3 large lobiform teeth increasing in size posteriorly, third tooth directed obliquely, surface paved with flattened granules, margins lined with low granules; posterolateral margin concave, with median triangular tooth, margin with rounded granules; posterior carapace margin with 2 large lozenge-shaped bosses, directed posteriorly, margin flattened, surface and margins lined with rounded and flattened granules (Figs <xref ref-type="fig" rid="F1">1</xref>, <xref ref-type="fig" rid="F2">2A–D</xref>). Suborbital region substantially compressed; subhepatic region swollen, surface with large, flattened tubercles, margins of subhepatic and pterygostomial regions covered with numerous boletiform tubercles (Fig. <xref ref-type="fig" rid="F3">3D, E</xref>); subhepatic and hepatic regions separated by distinct groove lined with granules, inner edge leading to just before tip of efferent branchial channel, outer edge joining cleft between hepatic lobe and first anterolateral tooth (Fig. <xref ref-type="fig" rid="F3">3A, B</xref>). Postfrontal median keel on gastric region prominent, high, extending posteriorly to cardiac region as raised row of rounded tubercles; postorbital region gently concave, without deep depression; median part of carapace dome-shaped, protogastric region with ovate boletiform plate, obliquely positioned, margin granulated; cardiac region swollen, with raised, vaguely T-shaped ridge formed of fused granules surrounded by rounded granules; epibranchial region with a small, subovate, transversely positioned boletiform plate, margin lined with small granules; mesobranchial region with large ovate boletiform plate, margin lined with granules; intestinal region strongly inflated, with a large subtriangular boletiform plate, directed posteriorly, margin with distinct granules (Figs <xref ref-type="fig" rid="F1">1</xref>, <xref ref-type="fig" rid="F2">2A, C, D</xref>, <xref ref-type="fig" rid="F3">3A, C</xref>). Orbital margin not clearly marked, gradually merging with granules from frontal margin and hepatic region; cornea visible in dorsal view, peduncle short with small sharp granules (Fig. <xref ref-type="fig" rid="F2">2C, D</xref>). Antennule folded into an oblique fossa; basal segment finely granulate, occupying lower two-thirds of fossa (Fig. <xref ref-type="fig" rid="F3">3B</xref>). Basal antennal article large, subquadrate, fused with epistome, forming most of suborbital margin, covered with rounded tubercles; antennae small, slender, inserted in orbital hiatus (Fig. <xref ref-type="fig" rid="F3">3B</xref>). Anterior margin of efferent branchial channel produced, reaching to just before proepistome, slightly notched (Fig. <xref ref-type="fig" rid="F3">3B</xref>).</p><fig id="F2" position="float" orientation="portrait"><object-id xmlns:xlink="http://www.w3.org/1999/xlink" content-type="doi" xlink:type="simple">10.3897/zookeys.1053.67326.figure2</object-id><object-id xmlns:xlink="http://www.w3.org/1999/xlink" content-type="arpha" xlink:type="simple">5888DA92-DCC8-53E4-B2AA-91DC2A7CBCFD</object-id><label>Figure 2.</label><caption><p><italic><tp:taxon-name><tp:taxon-name-part taxon-name-part-type="genus" reg="Orientotlos">Orientotlos</tp:taxon-name-part><tp:taxon-name-part taxon-name-part-type="species" reg="iishibai">iishibai</tp:taxon-name-part></tp:taxon-name></italic> Sakai, 1980, female (7.8 × 6.5 mm) (<named-content xmlns:xlink="http://www.w3.org/1999/xlink" content-type="dwc:institutional_code" xlink:type="simple">NTOU</named-content> B00125), Taiwan <bold>A</bold> overall dorsal view <bold>B</bold> overall ventral view <bold>C, D</bold> dorsal view of carapace from different angles.</p></caption><graphic xmlns:xlink="http://www.w3.org/1999/xlink" xlink:href="zookeys-1053-185-g002.jpg" position="float" orientation="portrait" xlink:type="simple" id="oo_572660.jpg"><uri content-type="original_file" xlink:type="simple">https://binary.pensoft.net/fig/572660</uri></graphic></fig><p>Third maxilliped with merus, ischium and exopod paved with numerous flattened, rounded tubercles of varying sizes, those on proximal parts generally larger; merus triangular, about half length of ischium; palp (carpus, propodus and dactylus) shorter than merus, inserted on inner surface; dactylus distinctly longer than propodus; ischium subrectangular, with no visible median sulcus; basis-ischium and coxa not expanded, covered with numerous large rounded tubercles and some boletiform tubercles; exopod stout, broad, reaching to about half length of merus, basal part with large rounded, boletiform tubercles (Fig. <xref ref-type="fig" rid="F3">3D, E</xref>).</p><fig id="F3" position="float" orientation="portrait"><object-id xmlns:xlink="http://www.w3.org/1999/xlink" content-type="doi" xlink:type="simple">10.3897/zookeys.1053.67326.figure3</object-id><object-id xmlns:xlink="http://www.w3.org/1999/xlink" content-type="arpha" xlink:type="simple">6FA477D4-6EC9-5FE6-A98D-730640373177</object-id><label>Figure 3.</label><caption><p><italic><tp:taxon-name><tp:taxon-name-part taxon-name-part-type="genus" reg="Orientotlos">Orientotlos</tp:taxon-name-part><tp:taxon-name-part taxon-name-part-type="species" reg="iishibai">iishibai</tp:taxon-name-part></tp:taxon-name></italic> Sakai, 1980, female (7.8 × 6.5 mm) (<named-content xmlns:xlink="http://www.w3.org/1999/xlink" content-type="dwc:institutional_code" xlink:type="simple">NTOU</named-content> B00125), Taiwan <bold>A</bold> frontal view of cephalothorax <bold>B</bold> frontal view showing antennules, antennae and orbits <bold>C</bold> lateral view of cephalothorax <bold>D</bold> pterygostomial region, buccal cavity, third maxillipeds and anterior part of sternopleonal cavity <bold>E</bold> left third maxilliped <bold>F</bold> outer view of left chela <bold>G</bold> right fourth ambulatory leg.</p></caption><graphic xmlns:xlink="http://www.w3.org/1999/xlink" xlink:href="zookeys-1053-185-g003.jpg" position="float" orientation="portrait" xlink:type="simple" id="oo_572661.jpg"><uri content-type="original_file" xlink:type="simple">https://binary.pensoft.net/fig/572661</uri></graphic></fig><p>Chelipeds subequal, closely covered with tubercles of varying sizes and shapes; merus trigonal in cross-section, surface covered with closely-packed low, rounded granules, posterior margin with 3 or 4 large conical tubercles, inner margin with low, broad tubercles and granules; carpus rounded, surface covered with closely-packed low, rounded granules, inner distal angle with low tooth; palm short, stout, upper and outer surfaces with low, conical tubercles, relatively densely packed, inner surface prominently swollen, covered with large, rounded granules; fingers short, shorter than palm, dorsal margin of dactylus with row of low, short granules, outer surface with low, flattened granules, cutting edge with small sharp denticles, pollex relatively broader, outer surface with small rounded granules, submarginal ones arranged in approximate rows, cutting edge with low denticles (Figs <xref ref-type="fig" rid="F1">1</xref>, <xref ref-type="fig" rid="F2">2A, B</xref>, <xref ref-type="fig" rid="F3">3A, F</xref>).</p><p>Ambulatory legs short, decreasing in size posteriorly; merus, carpus and propodus covered with slender and boletiform tubercles along upper and lower margins, outer surface with large, rounded granules and tubercles; dactylo-propodal lock present; dactylus slender, glabrous, lined with granules, tip curved, corneous (Figs <xref ref-type="fig" rid="F2">2A, B</xref>, <xref ref-type="fig" rid="F3">3G</xref>).</p><p>Anterior thoracic sternites (1–4) strongly compressed; sternites 1 and 2 completely fused to form small plate; sternites 3 and 4 appearing fused but vaguely demarcated by arrangement of granules, surface of sternite 3 with numerous boletiform tubercles, larger on lateral surfaces; surfaces of sternites 4–7 with flattened and low, rounded tubercles (Figs <xref ref-type="fig" rid="F2">2B</xref>, <xref ref-type="fig" rid="F4">4A–D</xref>). Sternite 4 forming keel around distal part of sternopleonal cavity, occupying anterior third of overall cavity (Figs <xref ref-type="fig" rid="F3">3D</xref>, <xref ref-type="fig" rid="F4">4D</xref>). Sternopleonal cavity subovate, deeply excavated, glabrous, reaching buccal cavity anteriorly; sutures between sternites 4/5, 5/6, 6/7, and 7/8 interrupted medially (Figs <xref ref-type="fig" rid="F3">3D</xref>, <xref ref-type="fig" rid="F4">4D, E</xref>). Vulvae relatively small, round, positioned distinctly apart, with opening directed laterally (Fig. <xref ref-type="fig" rid="F4">4E</xref>).</p><fig id="F4" position="float" orientation="portrait"><object-id xmlns:xlink="http://www.w3.org/1999/xlink" content-type="doi" xlink:type="simple">10.3897/zookeys.1053.67326.figure4</object-id><object-id xmlns:xlink="http://www.w3.org/1999/xlink" content-type="arpha" xlink:type="simple">4102C3E0-2AF7-5DD6-8310-CA6244CDB5F8</object-id><label>Figure 4.</label><caption><p><italic><tp:taxon-name><tp:taxon-name-part taxon-name-part-type="genus" reg="Orientotlos">Orientotlos</tp:taxon-name-part><tp:taxon-name-part taxon-name-part-type="species" reg="iishibai">iishibai</tp:taxon-name-part></tp:taxon-name></italic> Sakai, 1980, female (7.8 × 6.5 mm) (<named-content xmlns:xlink="http://www.w3.org/1999/xlink" content-type="dwc:institutional_code" xlink:type="simple">NTOU</named-content> B00125), Taiwan <bold>A</bold> intestinal region, posterior carapace lobes and pleonal somites 2–6 <bold>B</bold> posterior carapace lobes, pleonal somites 2–6, and telson <bold>C</bold> pleonal somites 4–6 and telson <bold>D</bold> anterior thoracic sternites and sternopleonal cavity <bold>E</bold> sternopleonal cavity and vulvae.</p></caption><graphic xmlns:xlink="http://www.w3.org/1999/xlink" xlink:href="zookeys-1053-185-g004.jpg" position="float" orientation="portrait" xlink:type="simple" id="oo_572662.jpg"><uri content-type="original_file" xlink:type="simple">https://binary.pensoft.net/fig/572662</uri></graphic></fig><p>Pleon ovate, shield-like, entirely covered with closely packed, rounded tubercles of varying sizes, larger ones partially coalescing; somite 1 very narrow, girdle-like, not visible when pleon closed, free; somite 2 narrow, semicircular, free; somites 3–6 completely fused, sutures not clearly visible in dorsal view, distinct in ventral view, margins lined with rounded granules; telson narrowly triangular, with proximal part broad, distal part linguiform, lateral margins deeply concave (Figs <xref ref-type="fig" rid="F2">2D</xref>, <xref ref-type="fig" rid="F4">4A–C</xref>).</p></tp:treatment-sec><tp:treatment-sec sec-type="remarks" id="SECID0ENHAE"><title>Remarks.</title><p><xref ref-type="bibr" rid="B19">Sakai (1980</xref>: 74) described the genus and species on the basis of only one 7.0 by 5.5 mm female, and no depth information was indicated with the provenance data. The description is relatively short and only one figure was provided. The whereabouts of the holotype is not known. We have checked the various museums in Japan, Germany, Netherlands and the USA where Sakai is known to have deposited material, but we could not locate the holotype in any of these countries. <xref ref-type="bibr" rid="B19">Sakai (1980</xref>: 73) commented that the source of his material was from the collection of Eiji Iishiba, a member of the Japanese Carcinological Society, and it is likely that the material was returned to Iishiba after study. Where the holotype is today is not known.</p><p>At 7.8 by 6.5 mm, the present ovigerous female from Taiwan is larger than the type but closely resembles it, except that the hepatic lobe is more plate-like (Figs <xref ref-type="fig" rid="F1">1B</xref>, <xref ref-type="fig" rid="F2">2A, C, D</xref>) (versus prominently granuliform); and the anterolateral lobes are more dentiform, the margins of each lobe less distinctly granuliform (Figs <xref ref-type="fig" rid="F1">1B</xref>, <xref ref-type="fig" rid="F2">2A, C, D</xref>) (versus lobes more rounded and distinctly lined with rounded granules) (cf. Fig. <xref ref-type="fig" rid="F1">1A</xref>; <xref ref-type="bibr" rid="B19">Sakai 1980</xref>: text-fig. 1).</p><p>Not considering the generic characters, the carapace of <italic><tp:taxon-name><tp:taxon-name-part taxon-name-part-type="genus" reg="Orientotlos">Orientotlos</tp:taxon-name-part><tp:taxon-name-part taxon-name-part-type="species" reg="iishibai">iishibai</tp:taxon-name-part></tp:taxon-name></italic> superficially most closely resembles that of <italic><tp:taxon-name><tp:taxon-name-part taxon-name-part-type="genus" reg="Alox">Alox</tp:taxon-name-part><tp:taxon-name-part taxon-name-part-type="species" reg="ornatum">ornatum</tp:taxon-name-part></tp:taxon-name></italic> (Ihle, 1918), which also has many rounded granules on its surface. However, in <italic><tp:taxon-name><tp:taxon-name-part taxon-name-part-type="genus" reg="Alox">A.</tp:taxon-name-part><tp:taxon-name-part taxon-name-part-type="species" reg="ornatum">ornatum</tp:taxon-name-part></tp:taxon-name></italic> the granules are arranged very differently, being more closely packed and sometimes coalescing (cf. <xref ref-type="bibr" rid="B22">Tan and Ng 1996</xref>: pl. 5A; <xref ref-type="bibr" rid="B7">Galil and Ng 2007</xref>: fig. 1C; <xref ref-type="bibr" rid="B8">Galil and Ng 2020</xref>: fig. 1A).</p><p>No males of <italic><tp:taxon-name><tp:taxon-name-part taxon-name-part-type="genus" reg="Orientotlos">Orientotlos</tp:taxon-name-part><tp:taxon-name-part taxon-name-part-type="species" reg="iishibai">iishibai</tp:taxon-name-part></tp:taxon-name></italic> have been collected, so the important characters of the male pleon and gonopods are unknown.</p></tp:treatment-sec><tp:treatment-sec sec-type="biology" id="SECID0ERKAE"><title>Biology.</title><p>Station CP4210 is a hard bottom habitat and the trawl net was seriously damaged, though its cod end was intact. That same haul contained many sponges and crinoids and their associated fauna, including a new species of stenopodid shrimp of the genus <italic><tp:taxon-name><tp:taxon-name-part taxon-name-part-type="genus" reg="Odontozona">Odontozona</tp:taxon-name-part></tp:taxon-name></italic> Holthuis, 1946, often associated with sponges (Chen and Chan, in press). The hard substrate may explain the rarity of <italic><tp:taxon-name><tp:taxon-name-part taxon-name-part-type="genus" reg="Orientotlos">Orientotlos</tp:taxon-name-part><tp:taxon-name-part taxon-name-part-type="species" reg="iishibaii">iishibaii</tp:taxon-name-part></tp:taxon-name></italic> in collections, as this habitat is very hard to sample, especially in deeper waters (see <xref ref-type="bibr" rid="B13">Mendoza et al. 2010</xref>). In fact, the rare deep-water western Pacific leucosiid <italic><tp:taxon-name><tp:taxon-name-part taxon-name-part-type="genus" reg="Galilia">Galilia</tp:taxon-name-part></tp:taxon-name></italic> Ng &amp; Richer de Forges, 2007 originates from a similar habitat (see <xref ref-type="bibr" rid="B16">Ng and Richer de Forges 2007</xref>; <xref ref-type="bibr" rid="B12">Komai and Tsuchida 2014</xref>; <xref ref-type="bibr" rid="B21">Shih et al. 2015</xref>).</p></tp:treatment-sec><tp:treatment-sec><!--Section generated to contain objects referenced in tp:taxon-treatment.--><fig id="F1" position="float" orientation="portrait"><object-id xmlns:xlink="http://www.w3.org/1999/xlink" content-type="doi" xlink:type="simple">10.3897/zookeys.1053.67326.figure1</object-id><object-id xmlns:xlink="http://www.w3.org/1999/xlink" content-type="arpha" xlink:type="simple">C75D2D42-86BE-5F66-B362-F19AC95D1DF9</object-id><label>Figure 1.</label><caption><p><italic><tp:taxon-name><tp:taxon-name-part taxon-name-part-type="genus" reg="Orientotlos">Orientotlos</tp:taxon-name-part><tp:taxon-name-part taxon-name-part-type="species" reg="iishibai">iishibai</tp:taxon-name-part></tp:taxon-name></italic> Sakai, 1980 <bold>A</bold> holotype female (7.0 by 5.5 mm) (repository unknown), Japan [after <xref ref-type="bibr" rid="B19">Sakai 1980</xref>: text-fig. 1] <bold>B</bold> color in life, female (7.8 × 6.5 mm) (<named-content xmlns:xlink="http://www.w3.org/1999/xlink" content-type="dwc:institutional_code" xlink:type="simple">NTOU</named-content> B00125), Taiwan.</p></caption><graphic xmlns:xlink="http://www.w3.org/1999/xlink" xlink:href="zookeys-1053-185-g001.jpg" position="float" orientation="portrait" xlink:type="simple" id="oo_572659.jpg"><uri content-type="original_file" xlink:type="simple">https://binary.pensoft.net/fig/572659</uri></graphic></fig></tp:treatment-sec><ref-list><ref id="B19"><mixed-citation xmlns:xlink="http://www.w3.org/1999/xlink" xlink:type="simple"><person-group><name name-style="western"><surname>Sakai</surname><given-names>T</given-names></name></person-group> (<year>1980</year>) <article-title>On new and rare crabs taken from Japanese and Central Pacific waters.</article-title><source>Researches on <tp:taxon-name><tp:taxon-name-part taxon-name-part-type="subphylum">Crustacea</tp:taxon-name-part></tp:taxon-name></source><volume>10</volume>: <fpage>73</fpage>–<lpage>84</lpage>. [figs 1–3, pl. 5, frontispiece 2] <ext-link xlink:type="simple" ext-link-type="doi" xlink:href="10.18353/rcustacea.10.0_73">https://doi.org/10.18353/rcustacea.10.0_73</ext-link></mixed-citation></ref><ref id="B15"><mixed-citation xmlns:xlink="http://www.w3.org/1999/xlink" xlink:type="simple"><person-group><name name-style="western"><surname>Ng</surname><given-names>PKL</given-names></name><name name-style="western"><surname>Guinot</surname><given-names>D</given-names></name><name name-style="western"><surname>Davie</surname><given-names>PJF</given-names></name></person-group> (<year>2008</year>) <article-title>Systema Brachyurorum: Part I. An annotated checklist of extant brachyuran crabs of the world.</article-title><source>Raffles Bulletin of Zoology, Supplement</source><volume>17</volume>: <fpage>1</fpage>–<lpage>286</lpage>.</mixed-citation></ref><ref id="B22"><mixed-citation xmlns:xlink="http://www.w3.org/1999/xlink" xlink:type="simple"><person-group><name name-style="western"><surname>Tan</surname><given-names>CGS</given-names></name><name name-style="western"><surname>Ng</surname><given-names>PKL</given-names></name></person-group> (<year>1996</year>) <article-title>A revision of the IndoPacific genus <italic><tp:taxon-name><tp:taxon-name-part taxon-name-part-type="genus">Oreophorus</tp:taxon-name-part></tp:taxon-name></italic> Rüppell, 1830 (<tp:taxon-name><tp:taxon-name-part taxon-name-part-type="subphylum">Crustacea</tp:taxon-name-part></tp:taxon-name>: <tp:taxon-name><tp:taxon-name-part taxon-name-part-type="order">Decapoda</tp:taxon-name-part></tp:taxon-name>: <tp:taxon-name><tp:taxon-name-part taxon-name-part-type="infraorder">Brachyura</tp:taxon-name-part></tp:taxon-name>: <tp:taxon-name><tp:taxon-name-part taxon-name-part-type="family">Leucosiidae</tp:taxon-name-part></tp:taxon-name>).</article-title> In: <person-group><name name-style="western"><surname>Richer de Forges</surname><given-names>B</given-names></name></person-group> (<role>Ed.</role>) <issue-title>Les fonds meubles des lagons de NouvelleCalédonie (Sédimentologie, Benthos), Etudes &amp; Thèses Vol.</issue-title><source>2. ORSTOM, 1995</source>, <fpage>101</fpage>–<lpage>205</lpage>. [+ pls 1–16]</mixed-citation></ref><ref id="B7"><mixed-citation xmlns:xlink="http://www.w3.org/1999/xlink" xlink:type="simple"><person-group><name name-style="western"><surname>Galil</surname><given-names>BS</given-names></name><name name-style="western"><surname>Ng</surname><given-names>PKL</given-names></name></person-group> (<year>2007</year>) <article-title>Leucosiid crabs from Panglao, Philippines, with descriptions of three new species (<tp:taxon-name><tp:taxon-name-part taxon-name-part-type="subphylum">Crustacea</tp:taxon-name-part></tp:taxon-name>: <tp:taxon-name><tp:taxon-name-part taxon-name-part-type="order">Decapoda</tp:taxon-name-part></tp:taxon-name>: <tp:taxon-name><tp:taxon-name-part taxon-name-part-type="infraorder">Brachyura</tp:taxon-name-part></tp:taxon-name>).</article-title><source>Raffles Bulletin of Zoology, Supplement</source><volume>16</volume>: <fpage>79</fpage>–<lpage>94</lpage>.</mixed-citation></ref><ref id="B8"><mixed-citation xmlns:xlink="http://www.w3.org/1999/xlink" xlink:type="simple"><person-group><name name-style="western"><surname>Galil</surname><given-names>BS</given-names></name><name name-style="western"><surname>Ng</surname><given-names>PKL</given-names></name></person-group> (<year>2020</year>) <article-title>New and rare leucosiid crabs (<tp:taxon-name><tp:taxon-name-part taxon-name-part-type="subphylum">Crustacea</tp:taxon-name-part></tp:taxon-name>: <tp:taxon-name><tp:taxon-name-part taxon-name-part-type="order">Decapoda</tp:taxon-name-part></tp:taxon-name>: <tp:taxon-name><tp:taxon-name-part taxon-name-part-type="infraorder">Brachyura</tp:taxon-name-part></tp:taxon-name>) from Papua New Guinea.</article-title> In: <person-group><name name-style="western"><surname>Corbari</surname><given-names>L</given-names></name><name name-style="western"><surname>Ahyong</surname><given-names>ST</given-names></name><name name-style="western"><surname>Chan</surname><given-names>T-Y</given-names></name></person-group> (<role>Eds</role>) <issue-title>Deep-Sea Crustaceans from Papua New Guinea.</issue-title><source>Tropical Deep-Sea Benthos, Paris</source><volume>31</volume>: <fpage>403</fpage>–<lpage>444</lpage>. [Mémoires du Muséum national d’Histoire naturelle 213]</mixed-citation></ref><ref id="B13"><mixed-citation xmlns:xlink="http://www.w3.org/1999/xlink" xlink:type="simple"><person-group><name name-style="western"><surname>Mendoza</surname><given-names>JCE</given-names></name><name name-style="western"><surname>Naruse</surname><given-names>T</given-names></name><name name-style="western"><surname>Tan</surname><given-names>SH</given-names></name><name name-style="western"><surname>Chan</surname><given-names>T-Y</given-names></name><name name-style="western"><surname>Richer De Forges</surname><given-names>B</given-names></name><name name-style="western"><surname>Ng</surname><given-names>PKL</given-names></name></person-group> (<year>2010</year>) <article-title>Case studies on decapod crustaceans from the Philippines reveal deep, steep underwater slopes as prime habitats for ‘rare’ species.</article-title><source>Biological Conservation</source><volume>19</volume>: <fpage>575</fpage>–<lpage>586</lpage>. <ext-link xlink:type="simple" ext-link-type="doi" xlink:href="10.1007/s10531-009-9744-x">https://doi.org/10.1007/s10531-009-9744-x</ext-link></mixed-citation></ref><ref id="B16"><mixed-citation xmlns:xlink="http://www.w3.org/1999/xlink" xlink:type="simple"><person-group><name name-style="western"><surname>Ng</surname><given-names>PKL</given-names></name><name name-style="western"><surname>Richer de Forges</surname><given-names>B</given-names></name></person-group> (<year>2007</year>) <article-title>A new genus and new species of leucosiid crab from New Caledonia, with a note on the validity of <italic><tp:taxon-name><tp:taxon-name-part taxon-name-part-type="genus">Tanaoa</tp:taxon-name-part><tp:taxon-name-part taxon-name-part-type="species">serenei</tp:taxon-name-part></tp:taxon-name></italic> (Richer de Forges, 1983) (<tp:taxon-name><tp:taxon-name-part taxon-name-part-type="subphylum">Crustacea</tp:taxon-name-part></tp:taxon-name>: <tp:taxon-name><tp:taxon-name-part taxon-name-part-type="order">Decapoda</tp:taxon-name-part></tp:taxon-name>: <tp:taxon-name><tp:taxon-name-part taxon-name-part-type="infraorder">Brachyura</tp:taxon-name-part></tp:taxon-name>).</article-title><source>Zootaxa</source><volume>1662</volume>: <fpage>15</fpage>–<lpage>24</lpage>.</mixed-citation></ref><ref id="B12"><mixed-citation xmlns:xlink="http://www.w3.org/1999/xlink" xlink:type="simple"><person-group><name name-style="western"><surname>Komai</surname><given-names>T</given-names></name><name name-style="western"><surname>Tsuchida</surname><given-names>S</given-names></name></person-group> (<year>2014</year>) <article-title>Deep-sea decapod crustaceans (<tp:taxon-name><tp:taxon-name-part taxon-name-part-type="infraorder">Caridea</tp:taxon-name-part></tp:taxon-name>, <tp:taxon-name><tp:taxon-name-part taxon-name-part-type="infraorder">Polychelida</tp:taxon-name-part></tp:taxon-name>, <tp:taxon-name><tp:taxon-name-part taxon-name-part-type="infraorder">Anomura</tp:taxon-name-part></tp:taxon-name> and <tp:taxon-name><tp:taxon-name-part taxon-name-part-type="infraorder">Brachyura</tp:taxon-name-part></tp:taxon-name>) collected from the Nikko Seamounts, Mariana Arc, using a remotely operated vehicle “Hyper-Dolphin”.</article-title><source>Zootaxa</source><volume>3764</volume>: <fpage>279</fpage>–<lpage>316</lpage>. <ext-link xlink:type="simple" ext-link-type="doi" xlink:href="10.11646/zootaxa.3764.3.3">https://doi.org/10.11646/zootaxa.3764.3.3</ext-link></mixed-citation></ref><ref id="B21"><mixed-citation xmlns:xlink="http://www.w3.org/1999/xlink" xlink:type="simple"><person-group><name name-style="western"><surname>Shih</surname><given-names>Y-J</given-names></name><name name-style="western"><surname>Ho</surname><given-names>P-H</given-names></name><name name-style="western"><surname>Chan</surname><given-names>T-Y</given-names></name></person-group> (<year>2015</year>) <article-title>Leucosiid crabs (<tp:taxon-name><tp:taxon-name-part taxon-name-part-type="subphylum">Crustacea</tp:taxon-name-part></tp:taxon-name>: <tp:taxon-name><tp:taxon-name-part taxon-name-part-type="order">Decapoda</tp:taxon-name-part></tp:taxon-name>: <tp:taxon-name><tp:taxon-name-part taxon-name-part-type="infraorder">Brachyura</tp:taxon-name-part></tp:taxon-name>) from Taiwan, with three new records.</article-title><source>Zootaxa</source><volume>4052</volume>: <fpage>127</fpage>–<lpage>134</lpage>. <ext-link xlink:type="simple" ext-link-type="doi" xlink:href="10.11646/zootaxa.4052.1.7">https://doi.org/10.11646/zootaxa.4052.1.7</ext-link></mixed-citation></ref></ref-list></tp:taxon-treatment>
